# Supplementary material for: Antibiotic Prescription in the Community-Dwelling Elderly Population in Lombardy, Italy: A Sub-Analysis of the EDU.RE.DRUG Study
Source: Antibiotics (Basel). 2022 Oct 7;11(10):1369. doi: 10.3390/antibiotics11101369 (PMC9599035; doi:10.3390/antibiotics11101369)
Supplement: Supplementary file 1 [file antibiotics-11-01369-s001.zip]

Archive with 1 entries (1 files):
- antibiotics-1944480-supplementary.pdf
